# Supplementary material for: Exploratory Volatilome Profiling of Inflammation in Skin Fibroblasts: A Proof-of-Concept Study
Source: Int J Mol Sci. 2026 Apr 11;27(8):3429. doi: 10.3390/ijms27083429 (PMC13116231; doi:10.3390/ijms27083429)
Supplement: Supplementary file 1 [file ijms-27-03429-s001.zip]

Archive with 1 entries (1 files):
- ijms-4192286-supplementary.pdf
